# Supplementary material for: How Much Is Enough? A Surgical Perspective on Imaging Modalities to Estimate Function and Volume of the Future Liver Remnant before Hepatic Resection
Source: Diagnostics (Basel). 2023 Aug 22;13(17):2726. doi: 10.3390/diagnostics13172726 (PMC10486462; doi:10.3390/diagnostics13172726)
Supplement: Supplementary file 1 [file diagnostics-13-02726-s001.zip]

Archive with 1 entries (1 files):
- diagnostics-2534274-SI.pdf
